# Supplementary material for: Effect of hypopressive and conventional abdominal exercises on postpartum diastasis recti: A randomized controlled trial
Source: PLoS One. 2024 Dec 12;19(12):e0314274. doi: 10.1371/journal.pone.0314274 (PMC11637234; doi:10.1371/journal.pone.0314274)
Supplement: S1 Data — (XLSX) [file pone.0314274.s005.xlsx]

## Sheet: Results Data 1
AB2 location
Within-Subjects Factors
Measure:	MEASURE_1
Moment		Dependent Variable
1	1	IRD_M1.RT
	2	IRD_M2.RT
2	1	IRD_M1.AC
	2	IRD_M2.AC
Between-Subjects Factors
		Value Label	N
Group	1	Conventional	14
	2	Hypopressive	14
Parity	1	Primiparous	19
	2	Multiparous	9
Descriptive Statistics
Group			Mean	Std. Deviation	N
IRD_M1.RT	Conventional	Primiparous	23.9338	6.14851	10
		Multiparous	19.0708	6.58427	4
		Total	22.5444	6.43226	14
	Hypopressive	Primiparous	20.8375	5.53956	9
		Multiparous	20.7985	4.36255	5
		Total	20.8236	4.97398	14
	Total	Primiparous	22.4671	5.92145	19
		Multiparous	20.0306	5.15774	9
		Total	21.684	5.70969	28
IRD_M2.RT	Conventional	Primiparous	23.0194	5.18875	10
		Multiparous	23.8254	6.87752	4
		Total	23.2497	5.44952	14
	Hypopressive	Primiparous	21.6875	5.88466	9
		Multiparous	20.7749	6.41329	5
		Total	21.3616	5.84565	14
	Total	Primiparous	22.3885	5.41471	19
		Multiparous	22.1307	6.39434	9
		Total	22.3056	5.62814	28
IRD_M1.AC	Conventional	Primiparous	20.3546	5.70835	10
		Multiparous	13.6985	4.21537	4
		Total	18.4529	6.03298	14
	Hypopressive	Primiparous	18.111	4.49506	9
		Multiparous	20.5094	5.09247	5
		Total	18.9676	4.6729	14
	Total	Primiparous	19.2918	5.15729	19
		Multiparous	17.4823	5.70226	9
		Total	18.7102	5.30157	28
IRD_M2.AC	Conventional	Primiparous	19.3697	6.77795	10
		Multiparous	18.1994	3.9035	4
		Total	19.0353	5.96844	14
	Hypopressive	Primiparous	19.1485	4.16336	9
		Multiparous	20.0999	4.42695	5
		Total	19.4883	4.11348	14
	Total	Primiparous	19.2649	5.53958	19
		Multiparous	19.2552	4.06402	9
		Total	19.2618	5.03505	28
Multivariate Testsa
Effect		Value	F	Hypothesis df	Error df	Sig.	Partial Eta Squared
Moment	Pillai's Trace	0.294	10,017b	1	24	0.004	0.294
	Wilks' Lambda	0.706	10,017b	1	24	0.004	0.294
	Hotelling's Trace	0.417	10,017b	1	24	0.004	0.294
	Roy's Largest Root	0.417	10,017b	1	24	0.004	0.294
Moment * Group	Pillai's Trace	0.091	2,411b	1	24	0.134	0.091
	Wilks' Lambda	0.909	2,411b	1	24	0.134	0.091
	Hotelling's Trace	0.1	2,411b	1	24	0.134	0.091
	Roy's Largest Root	0.1	2,411b	1	24	0.134	0.091
Moment * Parity	Pillai's Trace	0	,005b	1	24	0.946	0
	Wilks' Lambda	1	,005b	1	24	0.946	0
	Hotelling's Trace	0	,005b	1	24	0.946	0
	Roy's Largest Root	0	,005b	1	24	0.946	0
Moment * Group * Parity	Pillai's Trace	0.043	1,091b	1	24	0.307	0.043
	Wilks' Lambda	0.957	1,091b	1	24	0.307	0.043
	Hotelling's Trace	0.045	1,091b	1	24	0.307	0.043
	Roy's Largest Root	0.045	1,091b	1	24	0.307	0.043
Condition	Pillai's Trace	0.135	3,743b	1	24	0.065	0.135
	Wilks' Lambda	0.865	3,743b	1	24	0.065	0.135
	Hotelling's Trace	0.156	3,743b	1	24	0.065	0.135
	Roy's Largest Root	0.156	3,743b	1	24	0.065	0.135
Condition * Group	Pillai's Trace	0.065	1,679b	1	24	0.207	0.065
	Wilks' Lambda	0.935	1,679b	1	24	0.207	0.065
	Hotelling's Trace	0.07	1,679b	1	24	0.207	0.065
	Roy's Largest Root	0.07	1,679b	1	24	0.207	0.065
Condition * Parity	Pillai's Trace	0.136	3,763b	1	24	0.064	0.136
	Wilks' Lambda	0.864	3,763b	1	24	0.064	0.136
	Hotelling's Trace	0.157	3,763b	1	24	0.064	0.136
	Roy's Largest Root	0.157	3,763b	1	24	0.064	0.136
Condition * Group * Parity	Pillai's Trace	0.267	8,755b	1	24	0.007	0.267
	Wilks' Lambda	0.733	8,755b	1	24	0.007	0.267
	Hotelling's Trace	0.365	8,755b	1	24	0.007	0.267
	Roy's Largest Root	0.365	8,755b	1	24	0.007	0.267
Moment * Condition	Pillai's Trace	0.002	,038b	1	24	0.848	0.002
	Wilks' Lambda	0.998	,038b	1	24	0.848	0.002
	Hotelling's Trace	0.002	,038b	1	24	0.848	0.002
	Roy's Largest Root	0.002	,038b	1	24	0.848	0.002
Moment * Condition * Group	Pillai's Trace	0	,002b	1	24	0.963	0
	Wilks' Lambda	1	,002b	1	24	0.963	0
	Hotelling's Trace	0	,002b	1	24	0.963	0
	Roy's Largest Root	0	,002b	1	24	0.963	0
Moment * Condition * Parity	Pillai's Trace	0.003	,079b	1	24	0.781	0.003
	Wilks' Lambda	0.997	,079b	1	24	0.781	0.003
	Hotelling's Trace	0.003	,079b	1	24	0.781	0.003
	Roy's Largest Root	0.003	,079b	1	24	0.781	0.003
Moment * Condition * Group * Parity	Pillai's Trace	0.001	,021b	1	24	0.886	0.001
	Wilks' Lambda	0.999	,021b	1	24	0.886	0.001
	Hotelling's Trace	0.001	,021b	1	24	0.886	0.001
	Roy's Largest Root	0.001	,021b	1	24	0.886	0.001
a. Design: Intercept + Group + Parity + Group * Parity Within Subjects Design: Moment + Condition + Moment * Condition
b. Exact statistic
Mauchly's Test of Sphericitya
Measure:	MEASURE_1
Within Subjects Effect	Mauchly's W	Approx. Chi-Square	df	Sig.	Epsilonb
					Greenhouse-Geisser	Huynh-Feldt	Lower-bound
Moment	1	0	0		1	1	1
Condition	1	0	0		1	1	1
Moment * Condition	1	0	0		1	1	1
Tests of Within-Subjects Effects
Measure:	MEASURE_1
Source		Type III Sum of Squares	df	Mean Square	F	Sig.	Partial Eta Squared
Moment	Sphericity Assumed	226.185	1	226.185	10.017	0.004	0.294
	Greenhouse-Geisser	226.185	1	226.185	10.017	0.004	0.294
	Huynh-Feldt	226.185	1	226.185	10.017	0.004	0.294
	Lower-bound	226.185	1	226.185	10.017	0.004	0.294
Moment * Group	Sphericity Assumed	54.432	1	54.432	2.411	0.134	0.091
	Greenhouse-Geisser	54.432	1	54.432	2.411	0.134	0.091
	Huynh-Feldt	54.432	1	54.432	2.411	0.134	0.091
	Lower-bound	54.432	1	54.432	2.411	0.134	0.091
Moment * Parity	Sphericity Assumed	0.107	1	0.107	0.005	0.946	0
	Greenhouse-Geisser	0.107	1	0.107	0.005	0.946	0
	Huynh-Feldt	0.107	1	0.107	0.005	0.946	0
	Lower-bound	0.107	1	0.107	0.005	0.946	0
Moment * Group * Parity	Sphericity Assumed	24.632	1	24.632	1.091	0.307	0.043
	Greenhouse-Geisser	24.632	1	24.632	1.091	0.307	0.043
	Huynh-Feldt	24.632	1	24.632	1.091	0.307	0.043
	Lower-bound	24.632	1	24.632	1.091	0.307	0.043
Error(Moment)	Sphericity Assumed	541.914	24	22.58
	Greenhouse-Geisser	541.914	24	22.58
	Huynh-Feldt	541.914	24	22.58
	Lower-bound	541.914	24	22.58
Condition	Sphericity Assumed	29.355	1	29.355	3.743	0.065	0.135
	Greenhouse-Geisser	29.355	1	29.355	3.743	0.065	0.135
	Huynh-Feldt	29.355	1	29.355	3.743	0.065	0.135
	Lower-bound	29.355	1	29.355	3.743	0.065	0.135
Condition * Group	Sphericity Assumed	13.171	1	13.171	1.679	0.207	0.065
	Greenhouse-Geisser	13.171	1	13.171	1.679	0.207	0.065
	Huynh-Feldt	13.171	1	13.171	1.679	0.207	0.065
	Lower-bound	13.171	1	13.171	1.679	0.207	0.065
Condition * Parity	Sphericity Assumed	29.512	1	29.512	3.763	0.064	0.136
	Greenhouse-Geisser	29.512	1	29.512	3.763	0.064	0.136
	Huynh-Feldt	29.512	1	29.512	3.763	0.064	0.136
	Lower-bound	29.512	1	29.512	3.763	0.064	0.136
Condition * Group * Parity	Sphericity Assumed	68.668	1	68.668	8.755	0.007	0.267
	Greenhouse-Geisser	68.668	1	68.668	8.755	0.007	0.267
	Huynh-Feldt	68.668	1	68.668	8.755	0.007	0.267
	Lower-bound	68.668	1	68.668	8.755	0.007	0.267
Error(Condition)	Sphericity Assumed	188.228	24	7.843
	Greenhouse-Geisser	188.228	24	7.843
	Huynh-Feldt	188.228	24	7.843
	Lower-bound	188.228	24	7.843
Moment * Condition	Sphericity Assumed	0.103	1	0.103	0.038	0.848	0.002
	Greenhouse-Geisser	0.103	1	0.103	0.038	0.848	0.002
	Huynh-Feldt	0.103	1	0.103	0.038	0.848	0.002
	Lower-bound	0.103	1	0.103	0.038	0.848	0.002
Moment * Condition * Group	Sphericity Assumed	0.006	1	0.006	0.002	0.963	0
	Greenhouse-Geisser	0.006	1	0.006	0.002	0.963	0
	Huynh-Feldt	0.006	1	0.006	0.002	0.963	0
	Lower-bound	0.006	1	0.006	0.002	0.963	0
Moment * Condition * Parity	Sphericity Assumed	0.216	1	0.216	0.079	0.781	0.003
	Greenhouse-Geisser	0.216	1	0.216	0.079	0.781	0.003
	Huynh-Feldt	0.216	1	0.216	0.079	0.781	0.003
	Lower-bound	0.216	1	0.216	0.079	0.781	0.003
Moment * Condition * Group * Parity	Sphericity Assumed	0.058	1	0.058	0.021	0.886	0.001
	Greenhouse-Geisser	0.058	1	0.058	0.021	0.886	0.001
	Huynh-Feldt	0.058	1	0.058	0.021	0.886	0.001
	Lower-bound	0.058	1	0.058	0.021	0.886	0.001
Error(Moment*Condition)	Sphericity Assumed	65.669	24	2.736
	Greenhouse-Geisser	65.669	24	2.736
	Huynh-Feldt	65.669	24	2.736
	Lower-bound	65.669	24	2.736
Tests of Between-Subjects Effects
Measure:	MEASURE_1
Transformed Variable:	Average
Source	Type III Sum of Squares	df	Mean Square	F	Sig.	Partial Eta Squared
Intercept	39559.4	1	39559.4	449.952	0	0.949
Group	0.093	1	0.093	0.001	0.974	0
Parity	34.022	1	34.022	0.387	0.54	0.016
Group * Parity	77.129	1	77.129	0.877	0.358	0.035
Error	2110.06	24	87.919
Estimated Marginal Means
3. Moment
Estimates
Measure:	MEASURE_1
Moment	Mean	Std. Error	95% Confidence Interval
			Lower Bound	Upper Bound
1	21.743	1.121	19.431	24.056
2	18.686	1.013	16.595	20.778
Pairwise Comparisons
Measure:	MEASURE_1
(I) Moment		Mean Difference (I-J)	Std. Error	Sig.b	95% Confidence Interval for Differenceb
					Lower Bound	Upper Bound
1	2	3,057*	0.966	0.004	1.064	5.051
2	1	-3,057*	0.966	0.004	-5.051	-1.064
Based on estimated marginal means
*. The mean difference is significant at the ,05 level.
b. Adjustment for multiple comparisons: Bonferroni.
Multivariate Tests
	Value	F	Hypothesis df	Error df	Sig.	Partial Eta Squared
Pillai's trace	0.294	10,017a	1	24	0.004	0.294
Wilks' lambda	0.706	10,017a	1	24	0.004	0.294
Hotelling's trace	0.417	10,017a	1	24	0.004	0.294
Roy's largest root	0.417	10,017a	1	24	0.004	0.294
Each F tests the multivariate effect of Moment. These tests are based on the linearly independent pairwise comparisons among the estimated marginal means.
a. Exact statistic
22. Group * Parity * Condition
Estimates
Measure:	MEASURE_1
Group			Mean	Std. Error	95% Confidence Interval
					Lower Bound	Upper Bound
Conventional	Primiparous	1	22.144	1.497	19.055	25.234
		2	21.195	1.596	17.9	24.489
	Multiparous	1	16.385	2.367	11.5	21.269
		2	21.012	2.524	15.804	26.221
Hypopressive	Primiparous	1	19.474	1.578	16.218	22.731
		2	20.418	1.682	16.946	23.89
	Multiparous	1	20.654	2.117	16.285	25.023
		2	20.437	2.257	15.779	25.096
Pairwise Comparisons
Measure:	MEASURE_1
Group				Mean Difference (I-J)	Std. Error	Sig.b	95% Confidence Interval for Differenceb
							Lower Bound	Upper Bound
Conventional	Primiparous	1	2	0.95	0.886	0.294	-0.878	2.777
		2	1	-0.95	0.886	0.294	-2.777	0.878
	Multiparous	1	2	-4,628*	1.4	0.003	-7.518	-1.738
		2	1	4,628*	1.4	0.003	1.738	7.518
Hypopressive	Primiparous	1	2	-0.944	0.934	0.322	-2.87	0.983
		2	1	0.944	0.934	0.322	-0.983	2.87
	Multiparous	1	2	0.217	1.252	0.864	-2.368	2.801
		2	1	-0.217	1.252	0.864	-2.801	2.368
Based on estimated marginal means
*. The mean difference is significant at the ,05 level.
b. Adjustment for multiple comparisons: Bonferroni.
Multivariate Tests
Group			Value	F	Hypothesis df	Error df	Sig.	Partial Eta Squared
Conventional	Primiparous	Pillai's trace	0.046	1,150a	1	24	0.294	0.046
		Wilks' lambda	0.954	1,150a	1	24	0.294	0.046
		Hotelling's trace	0.048	1,150a	1	24	0.294	0.046
		Roy's largest root	0.048	1,150a	1	24	0.294	0.046
	Multiparous	Pillai's trace	0.313	10,923a	1	24	0.003	0.313
		Wilks' lambda	0.687	10,923a	1	24	0.003	0.313
		Hotelling's trace	0.455	10,923a	1	24	0.003	0.313
		Roy's largest root	0.455	10,923a	1	24	0.003	0.313
Hypopressive	Primiparous	Pillai's trace	0.041	1,022a	1	24	0.322	0.041
		Wilks' lambda	0.959	1,022a	1	24	0.322	0.041
		Hotelling's trace	0.043	1,022a	1	24	0.322	0.041
		Roy's largest root	0.043	1,022a	1	24	0.322	0.041
	Multiparous	Pillai's trace	0.001	,030a	1	24	0.864	0.001
		Wilks' lambda	0.999	,030a	1	24	0.864	0.001
		Hotelling's trace	0.001	,030a	1	24	0.864	0.001
		Roy's largest root	0.001	,030a	1	24	0.864	0.001
Each F tests the multivariate simple effects of Condition within each level combination of the other effects shown. These tests are based on the linearly independent pairwise comparisons among the estimated marginal means.
a. Exact statistic
27. Parity * Moment * Condition
Estimates
Measure:	MEASURE_1
Parity			Mean	Std. Error	95% Confidence Interval
					Lower Bound	Upper Bound
Primiparous	1	1	22.386	1.32	19.662	25.109
		2	22.353	1.348	19.572	25.135
	2	1	19.233	1.16	16.839	21.627
		2	19.259	1.219	16.742	21.776
Multiparous	1	1	19.935	1.927	15.958	23.911
		2	22.3	1.967	18.24	26.361
	2	1	17.104	1.694	13.608	20.6
		2	19.15	1.78	15.475	22.824
Pairwise Comparisons
Measure:	MEASURE_1
Parity				Mean Difference (I-J)	Std. Error	Sig.b	95% Confidence Interval for Differenceb
							Lower Bound	Upper Bound
Primiparous	1	1	2	3,153*	1.202	0.015	0.673	5.633
		2	1	-3,153*	1.202	0.015	-5.633	-0.673
	2	1	2	3,094*	1.108	0.01	0.807	5.382
		2	1	-3,094*	1.108	0.01	-5.382	-0.807
Multiparous	1	1	2	2.831	1.755	0.12	-0.79	6.452
		2	1	-2.831	1.755	0.12	-6.452	0.79
	2	1	2	3.151	1.618	0.063	-0.189	6.49
		2	1	-3.151	1.618	0.063	-6.49	0.189
Based on estimated marginal means
*. The mean difference is significant at the ,05 level.
b. Adjustment for multiple comparisons: Bonferroni.
Multivariate Tests
Parity			Value	F	Hypothesis df	Error df	Sig.	Partial Eta Squared
Primiparous	1	Pillai's trace	0.223	6,883a	1	24	0.015	0.223
		Wilks' lambda	0.777	6,883a	1	24	0.015	0.223
		Hotelling's trace	0.287	6,883a	1	24	0.015	0.223
		Roy's largest root	0.287	6,883a	1	24	0.015	0.223
	2	Pillai's trace	0.245	7,797a	1	24	0.01	0.245
		Wilks' lambda	0.755	7,797a	1	24	0.01	0.245
		Hotelling's trace	0.325	7,797a	1	24	0.01	0.245
		Roy's largest root	0.325	7,797a	1	24	0.01	0.245
Multiparous	1	Pillai's trace	0.098	2,603a	1	24	0.12	0.098
		Wilks' lambda	0.902	2,603a	1	24	0.12	0.098
		Hotelling's trace	0.108	2,603a	1	24	0.12	0.098
		Roy's largest root	0.108	2,603a	1	24	0.12	0.098
	2	Pillai's trace	0.136	3,792a	1	24	0.063	0.136
		Wilks' lambda	0.864	3,792a	1	24	0.063	0.136
		Hotelling's trace	0.158	3,792a	1	24	0.063	0.136
		Roy's largest root	0.158	3,792a	1	24	0.063	0.136
Each F tests the multivariate simple effects of Moment within each level combination of the other effects shown. These tests are based on the linearly independent pairwise comparisons among the estimated marginal means.
a. Exact statistic
28. Parity * Moment * Condition
Estimates
Measure:	MEASURE_1
Parity			Mean	Std. Error	95% Confidence Interval
					Lower Bound	Upper Bound
Primiparous	1	1	22.386	1.32	19.662	25.109
		2	22.353	1.348	19.572	25.135
	2	1	19.233	1.16	16.839	21.627
		2	19.259	1.219	16.742	21.776
Multiparous	1	1	19.935	1.927	15.958	23.911
		2	22.3	1.967	18.24	26.361
	2	1	17.104	1.694	13.608	20.6
		2	19.15	1.78	15.475	22.824
Pairwise Comparisons
Measure:	MEASURE_1
Parity				Mean Difference (I-J)	Std. Error	Sig.b	95% Confidence Interval for Differenceb
							Lower Bound	Upper Bound
Primiparous	1	1	2	0.032	0.836	0.97	-1.693	1.758
		2	1	-0.032	0.836	0.97	-1.758	1.693
	2	1	2	-0.026	0.646	0.968	-1.36	1.308
		2	1	0.026	0.646	0.968	-1.308	1.36
Multiparous	1	1	2	-2.366	1.221	0.064	-4.885	0.154
		2	1	2.366	1.221	0.064	-0.154	4.885
	2	1	2	-2,046*	0.944	0.04	-3.993	-0.098
		2	1	2,046*	0.944	0.04	0.098	3.993
Based on estimated marginal means
*. The mean difference is significant at the ,05 level.
b. Adjustment for multiple comparisons: Bonferroni.
Multivariate Tests
Parity			Value	F	Hypothesis df	Error df	Sig.	Partial Eta Squared
Primiparous	1	Pillai's trace	0	,001a	1	24	0.97	0
		Wilks' lambda	1	,001a	1	24	0.97	0
		Hotelling's trace	0	,001a	1	24	0.97	0
		Roy's largest root	0	,001a	1	24	0.97	0
	2	Pillai's trace	0	,002a	1	24	0.968	0
		Wilks' lambda	1	,002a	1	24	0.968	0
		Hotelling's trace	0	,002a	1	24	0.968	0
		Roy's largest root	0	,002a	1	24	0.968	0
Multiparous	1	Pillai's trace	0.135	3,755a	1	24	0.064	0.135
		Wilks' lambda	0.865	3,755a	1	24	0.064	0.135
		Hotelling's trace	0.156	3,755a	1	24	0.064	0.135
		Roy's largest root	0.156	3,755a	1	24	0.064	0.135
	2	Pillai's trace	0.164	4,701a	1	24	0.04	0.164
		Wilks' lambda	0.836	4,701a	1	24	0.04	0.164
		Hotelling's trace	0.196	4,701a	1	24	0.04	0.164
		Roy's largest root	0.196	4,701a	1	24	0.04	0.164
Each F tests the multivariate simple effects of Condition within each level combination of the other effects shown. These tests are based on the linearly independent pairwise comparisons among the estimated marginal means.
a. Exact statistic
AB5 location
Within-Subjects Factors
Measure:	MEASURE_1
Moment		Dependent Variable
1	1	IRD_M1.RT
	2	IRD_M2.RT
2	1	IRD_M1.AC
	2	IRD_M2.AC
Between-Subjects Factors
		Value Label	N
Group	1	Conventional	14
	2	Hypopressive	14
Parity	1	Primiparous	19
	2	Multiparous	9
Descriptive Statistics
Group			Mean	Std. Deviation	N
IRD_M1.RT	Conventional	Primiparous	19.573	7.63463	10
		Multiparous	22.3568	6.10675	4
		Total	20.3684	7.11772	14
	Hypopressive	Primiparous	21.6929	5.5947	9
		Multiparous	22.3798	4.09014	5
		Total	21.9382	4.95238	14
	Total	Primiparous	20.5772	6.65115	19
		Multiparous	22.3695	4.72752	9
		Total	21.1533	6.06964	28
IRD_M2.RT	Conventional	Primiparous	17.1929	7.98044	10
		Multiparous	20.8679	6.55008	4
		Total	18.2429	7.54721	14
	Hypopressive	Primiparous	18.5077	6.64276	9
		Multiparous	24.2608	5.55203	5
		Total	20.5624	6.695	14
	Total	Primiparous	17.8157	7.20488	19
		Multiparous	22.7529	5.89061	9
		Total	19.4026	7.09941	28
IRD_M1.AC	Conventional	Primiparous	16.5685	5.4562	10
		Multiparous	16.3127	4.12407	4
		Total	16.4954	4.95474	14
	Hypopressive	Primiparous	20.2948	4.68073	9
		Multiparous	20.1164	6.20948	5
		Total	20.2311	5.03531	14
	Total	Primiparous	18.3336	5.31757	19
		Multiparous	18.4258	5.44755	9
		Total	18.3633	5.25793	28
IRD_M2.AC	Conventional	Primiparous	16.5807	6.53543	10
		Multiparous	18.0127	4.05672	4
		Total	16.9899	5.81534	14
	Hypopressive	Primiparous	17.5571	6.69962	9
		Multiparous	18.3517	6.79594	5
		Total	17.8409	6.47984	14
	Total	Primiparous	17.0432	6.44637	19
		Multiparous	18.2011	5.41255	9
		Total	17.4154	6.057	28
Multivariate Testsa
Effect		Value	F	Hypothesis df	Error df	Sig.	Partial Eta Squared
Moment	Pillai's Trace	0.47	21,287b	1	24	0	0.47
	Wilks' Lambda	0.53	21,287b	1	24	0	0.47
	Hotelling's Trace	0.887	21,287b	1	24	0	0.47
	Roy's Largest Root	0.887	21,287b	1	24	0	0.47
Moment * Group	Pillai's Trace	0.007	,160b	1	24	0.693	0.007
	Wilks' Lambda	0.993	,160b	1	24	0.693	0.007
	Hotelling's Trace	0.007	,160b	1	24	0.693	0.007
	Roy's Largest Root	0.007	,160b	1	24	0.693	0.007
Moment * Parity	Pillai's Trace	0.171	4,948b	1	24	0.036	0.171
	Wilks' Lambda	0.829	4,948b	1	24	0.036	0.171
	Hotelling's Trace	0.206	4,948b	1	24	0.036	0.171
	Roy's Largest Root	0.206	4,948b	1	24	0.036	0.171
Moment * Group * Parity	Pillai's Trace	0	,012b	1	24	0.915	0
	Wilks' Lambda	1	,012b	1	24	0.915	0
	Hotelling's Trace	0	,012b	1	24	0.915	0
	Roy's Largest Root	0	,012b	1	24	0.915	0
Condition	Pillai's Trace	0.179	5,232b	1	24	0.031	0.179
	Wilks' Lambda	0.821	5,232b	1	24	0.031	0.179
	Hotelling's Trace	0.218	5,232b	1	24	0.031	0.179
	Roy's Largest Root	0.218	5,232b	1	24	0.031	0.179
Condition * Group	Pillai's Trace	0.044	1,099b	1	24	0.305	0.044
	Wilks' Lambda	0.956	1,099b	1	24	0.305	0.044
	Hotelling's Trace	0.046	1,099b	1	24	0.305	0.044
	Roy's Largest Root	0.046	1,099b	1	24	0.305	0.044
Condition * Parity	Pillai's Trace	0.203	6,129b	1	24	0.021	0.203
	Wilks' Lambda	0.797	6,129b	1	24	0.021	0.203
	Hotelling's Trace	0.255	6,129b	1	24	0.021	0.203
	Roy's Largest Root	0.255	6,129b	1	24	0.021	0.203
Condition * Group * Parity	Pillai's Trace	0.04	,988b	1	24	0.33	0.04
	Wilks' Lambda	0.96	,988b	1	24	0.33	0.04
	Hotelling's Trace	0.041	,988b	1	24	0.33	0.04
	Roy's Largest Root	0.041	,988b	1	24	0.33	0.04
Moment * Condition	Pillai's Trace	0.018	,442b	1	24	0.512	0.018
	Wilks' Lambda	0.982	,442b	1	24	0.512	0.018
	Hotelling's Trace	0.018	,442b	1	24	0.512	0.018
	Roy's Largest Root	0.018	,442b	1	24	0.512	0.018
Moment * Condition * Group	Pillai's Trace	0.2	6,006b	1	24	0.022	0.2
	Wilks' Lambda	0.8	6,006b	1	24	0.022	0.2
	Hotelling's Trace	0.25	6,006b	1	24	0.022	0.2
	Roy's Largest Root	0.25	6,006b	1	24	0.022	0.2
Moment * Condition * Parity	Pillai's Trace	0.034	,847b	1	24	0.367	0.034
	Wilks' Lambda	0.966	,847b	1	24	0.367	0.034
	Hotelling's Trace	0.035	,847b	1	24	0.367	0.034
	Roy's Largest Root	0.035	,847b	1	24	0.367	0.034
Moment * Condition * Group * Parity	Pillai's Trace	0.072	1,863b	1	24	0.185	0.072
	Wilks' Lambda	0.928	1,863b	1	24	0.185	0.072
	Hotelling's Trace	0.078	1,863b	1	24	0.185	0.072
	Roy's Largest Root	0.078	1,863b	1	24	0.185	0.072
a. Design: Intercept + Group + Parity + Group * Parity Within Subjects Design: Moment + Condition + Moment * Condition
b. Exact statistic
Mauchly's Test of Sphericitya
Measure:	MEASURE_1
Within Subjects Effect	Mauchly's W	Approx. Chi-Square	df	Sig.	Epsilonb
					Greenhouse-Geisser	Huynh-Feldt	Lower-bound
Moment	1	0	0		1	1	1
Condition	1	0	0		1	1	1
Moment * Condition	1	0	0		1	1	1
Tests the null hypothesis that the error covariance matrix of the orthonormalized transformed dependent variables is proportional to an identity matrix.
a. Design: Intercept + Group + Parity + Group * Parity Within Subjects Design: Moment + Condition + Moment * Condition
b. May be used to adjust the degrees of freedom for the averaged tests of significance. Corrected tests are displayed in the Tests of Within-Subjects Effects table.
Tests of Within-Subjects Effects
Measure:	MEASURE_1
Source		Type III Sum of Squares	df	Mean Square	F	Sig.	Partial Eta Squared
Moment	Sphericity Assumed	200.687	1	200.687	21.287	0	0.47
	Greenhouse-Geisser	200.687	1	200.687	21.287	0	0.47
	Huynh-Feldt	200.687	1	200.687	21.287	0	0.47
	Lower-bound	200.687	1	200.687	21.287	0	0.47
Moment * Group	Sphericity Assumed	1.505	1	1.505	0.16	0.693	0.007
	Greenhouse-Geisser	1.505	1	1.505	0.16	0.693	0.007
	Huynh-Feldt	1.505	1	1.505	0.16	0.693	0.007
	Lower-bound	1.505	1	1.505	0.16	0.693	0.007
Moment * Parity	Sphericity Assumed	46.646	1	46.646	4.948	0.036	0.171
	Greenhouse-Geisser	46.646	1	46.646	4.948	0.036	0.171
	Huynh-Feldt	46.646	1	46.646	4.948	0.036	0.171
	Lower-bound	46.646	1	46.646	4.948	0.036	0.171
Moment * Group * Parity	Sphericity Assumed	0.111	1	0.111	0.012	0.915	0
	Greenhouse-Geisser	0.111	1	0.111	0.012	0.915	0
	Huynh-Feldt	0.111	1	0.111	0.012	0.915	0
	Lower-bound	0.111	1	0.111	0.012	0.915	0
Error(Moment)	Sphericity Assumed	226.269	24	9.428
	Greenhouse-Geisser	226.269	24	9.428
	Huynh-Feldt	226.269	24	9.428
	Lower-bound	226.269	24	9.428
Condition	Sphericity Assumed	23.98	1	23.98	5.232	0.031	0.179
	Greenhouse-Geisser	23.98	1	23.98	5.232	0.031	0.179
	Huynh-Feldt	23.98	1	23.98	5.232	0.031	0.179
	Lower-bound	23.98	1	23.98	5.232	0.031	0.179
Condition * Group	Sphericity Assumed	5.037	1	5.037	1.099	0.305	0.044
	Greenhouse-Geisser	5.037	1	5.037	1.099	0.305	0.044
	Huynh-Feldt	5.037	1	5.037	1.099	0.305	0.044
	Lower-bound	5.037	1	5.037	1.099	0.305	0.044
Condition * Parity	Sphericity Assumed	28.088	1	28.088	6.129	0.021	0.203
	Greenhouse-Geisser	28.088	1	28.088	6.129	0.021	0.203
	Huynh-Feldt	28.088	1	28.088	6.129	0.021	0.203
	Lower-bound	28.088	1	28.088	6.129	0.021	0.203
Condition * Group * Parity	Sphericity Assumed	4.527	1	4.527	0.988	0.33	0.04
	Greenhouse-Geisser	4.527	1	4.527	0.988	0.33	0.04
	Huynh-Feldt	4.527	1	4.527	0.988	0.33	0.04
	Lower-bound	4.527	1	4.527	0.988	0.33	0.04
Error(Condition)	Sphericity Assumed	109.99	24	4.583
	Greenhouse-Geisser	109.99	24	4.583
	Huynh-Feldt	109.99	24	4.583
	Lower-bound	109.99	24	4.583
Moment * Condition	Sphericity Assumed	2.147	1	2.147	0.442	0.512	0.018
	Greenhouse-Geisser	2.147	1	2.147	0.442	0.512	0.018
	Huynh-Feldt	2.147	1	2.147	0.442	0.512	0.018
	Lower-bound	2.147	1	2.147	0.442	0.512	0.018
Moment * Condition * Group	Sphericity Assumed	29.148	1	29.148	6.006	0.022	0.2
	Greenhouse-Geisser	29.148	1	29.148	6.006	0.022	0.2
	Huynh-Feldt	29.148	1	29.148	6.006	0.022	0.2
	Lower-bound	29.148	1	29.148	6.006	0.022	0.2
Moment * Condition * Parity	Sphericity Assumed	4.11	1	4.11	0.847	0.367	0.034
	Greenhouse-Geisser	4.11	1	4.11	0.847	0.367	0.034
	Huynh-Feldt	4.11	1	4.11	0.847	0.367	0.034
	Lower-bound	4.11	1	4.11	0.847	0.367	0.034
Moment * Condition * Group * Parity	Sphericity Assumed	9.042	1	9.042	1.863	0.185	0.072
	Greenhouse-Geisser	9.042	1	9.042	1.863	0.185	0.072
	Huynh-Feldt	9.042	1	9.042	1.863	0.185	0.072
	Lower-bound	9.042	1	9.042	1.863	0.185	0.072
Error(Moment*Condition)	Sphericity Assumed	116.481	24	4.853
	Greenhouse-Geisser	116.481	24	4.853
	Huynh-Feldt	116.481	24	4.853
	Lower-bound	116.481	24	4.853
Tests of Between-Subjects Effects
Measure:	MEASURE_1
Transformed Variable:	Average
Source	Type III Sum of Squares	df	Mean Square	F	Sig.	Partial Eta Squared
Intercept	36487.3	1	36487.3	264.936	0	0.917
Group	93.164	1	93.164	0.676	0.419	0.027
Parity	81.616	1	81.616	0.593	0.449	0.024
Group * Parity	0.127	1	0.127	0.001	0.976	0
Error	3305.31	24	137.721
Estimated Marginal Means
3. Moment
Estimates
Measure:	MEASURE_1
Moment	Mean	Std. Error	95% Confidence Interval
			Lower Bound	Upper Bound
1	20.854	1.337	18.095	23.613
2	17.974	1.12	15.664	20.285
Pairwise Comparisons
Measure:	MEASURE_1
(I) Moment		Mean Difference (I-J)	Std. Error	Sig.b	95% Confidence Interval for Differenceb
					Lower Bound	Upper Bound
1	2	2,880*	0.624	0	1.591	4.168
2	1	-2,880*	0.624	0	-4.168	-1.591
Based on estimated marginal means
*. The mean difference is significant at the ,05 level.
b. Adjustment for multiple comparisons: Bonferroni.
Multivariate Tests
	Value	F	Hypothesis df	Error df	Sig.	Partial Eta Squared
Pillai's trace	0.47	21,287a	1	24	0	0.47
Wilks' lambda	0.53	21,287a	1	24	0	0.47
Hotelling's trace	0.887	21,287a	1	24	0	0.47
Roy's largest root	0.887	21,287a	1	24	0	0.47
Each F tests the multivariate effect of Moment. These tests are based on the linearly independent pairwise comparisons among the estimated marginal means.
a. Exact statistic
4. Condition
Estimates
Measure:	MEASURE_1
Condition	Mean	Std. Error	95% Confidence Interval
			Lower Bound	Upper Bound
1	19.912	1.112	17.616	22.208
2	18.916	1.305	16.223	21.609
Pairwise Comparisons
Measure:	MEASURE_1
(I) Condition		Mean Difference (I-J)	Std. Error	Sig.b	95% Confidence Interval for Differenceb
					Lower Bound	Upper Bound
1	2	,995*	0.435	0.031	0.097	1.894
2	1	-,995*	0.435	0.031	-1.894	-0.097
Based on estimated marginal means
*. The mean difference is significant at the ,05 level.
b. Adjustment for multiple comparisons: Bonferroni.
Multivariate Tests
	Value	F	Hypothesis df	Error df	Sig.	Partial Eta Squared
Pillai's trace	0.179	5,232a	1	24	0.031	0.179
Wilks' lambda	0.821	5,232a	1	24	0.031	0.179
Hotelling's trace	0.218	5,232a	1	24	0.031	0.179
Roy's largest root	0.218	5,232a	1	24	0.031	0.179
Each F tests the multivariate effect of Condition. These tests are based on the linearly independent pairwise comparisons among the estimated marginal means.
a. Exact statistic
12. Parity * Moment
Estimates
Measure:	MEASURE_1
Parity		Mean	Std. Error	95% Confidence Interval
				Lower Bound	Upper Bound
Primiparous	1	19.242	1.511	16.124	22.359
	2	17.75	1.265	15.139	20.362
Multiparous	1	22.466	2.206	17.914	27.018
	2	18.198	1.847	14.386	22.011
Pairwise Comparisons
Measure:	MEASURE_1
Parity			Mean Difference (I-J)	Std. Error	Sig.b	95% Confidence Interval for Differenceb
						Lower Bound	Upper Bound
Primiparous	1	2	1,491*	0.705	0.045	0.035	2.947
	2	1	-1,491*	0.705	0.045	-2.947	-0.035
Multiparous	1	2	4,268*	1.03	0	2.142	6.393
	2	1	-4,268*	1.03	0	-6.393	-2.142
Based on estimated marginal means
*. The mean difference is significant at the ,05 level.
b. Adjustment for multiple comparisons: Bonferroni.
Multivariate Tests
Parity		Value	F	Hypothesis df	Error df	Sig.	Partial Eta Squared
Primiparous	Pillai's trace	0.157	4,470a	1	24	0.045	0.157
	Wilks' lambda	0.843	4,470a	1	24	0.045	0.157
	Hotelling's trace	0.186	4,470a	1	24	0.045	0.157
	Roy's largest root	0.186	4,470a	1	24	0.045	0.157
Multiparous	Pillai's trace	0.417	17,174a	1	24	0	0.417
	Wilks' lambda	0.583	17,174a	1	24	0	0.417
	Hotelling's trace	0.716	17,174a	1	24	0	0.417
	Roy's largest root	0.716	17,174a	1	24	0	0.417
Each F tests the multivariate simple effects of Moment within each level combination of the other effects shown. These tests are based on the linearly independent pairwise comparisons among the estimated marginal means.
a. Exact statistic
14. Parity * Condition
Estimates
Measure:	MEASURE_1
Parity		Mean	Std. Error	95% Confidence Interval
				Lower Bound	Upper Bound
Primiparous	1	19.532	1.257	16.938	22.127
	2	17.46	1.475	14.416	20.503
Multiparous	1	20.291	1.836	16.503	24.08
	2	20.373	2.153	15.93	24.817
Pairwise Comparisons
Measure:	MEASURE_1
Parity			Mean Difference (I-J)	Std. Error	Sig.b	95% Confidence Interval for Differenceb
						Lower Bound	Upper Bound
Primiparous	1	2	2,073*	0.492	0	1.058	3.088
	2	1	-2,073*	0.492	0	-3.088	-1.058
Multiparous	1	2	-0.082	0.718	0.91	-1.564	1.4
	2	1	0.082	0.718	0.91	-1.4	1.564
Based on estimated marginal means
*. The mean difference is significant at the ,05 level.
b. Adjustment for multiple comparisons: Bonferroni.
Multivariate Tests
Parity		Value	F	Hypothesis df	Error df	Sig.	Partial Eta Squared
Primiparous	Pillai's trace	0.425	17,761a	1	24	0	0.425
	Wilks' lambda	0.575	17,761a	1	24	0	0.425
	Hotelling's trace	0.74	17,761a	1	24	0	0.425
	Roy's largest root	0.74	17,761a	1	24	0	0.425
Multiparous	Pillai's trace	0.001	,013a	1	24	0.91	0.001
	Wilks' lambda	0.999	,013a	1	24	0.91	0.001
	Hotelling's trace	0.001	,013a	1	24	0.91	0.001
	Roy's largest root	0.001	,013a	1	24	0.91	0.001
Each F tests the multivariate simple effects of Condition within each level combination of the other effects shown. These tests are based on the linearly independent pairwise comparisons among the estimated marginal means.
a. Exact statistic
24. Group * Moment * Condition
Estimates
Measure:	MEASURE_1
Group			Mean	Std. Error	95% Confidence Interval
					Lower Bound	Upper Bound
Conventional	1	1	20.965	1.865	17.116	24.814
		2	19.03	2.073	14.753	23.308
	2	1	16.441	1.538	13.267	19.614
		2	17.297	1.888	13.4	21.193
Hypopressive	1	1	22.036	1.758	18.408	25.665
		2	21.384	1.954	17.351	25.417
	2	1	20.206	1.45	17.214	23.198
		2	17.954	1.78	14.281	21.628
Pairwise Comparisons
Measure:	MEASURE_1
Group				Mean Difference (I-J)	Std. Error	Sig.b	95% Confidence Interval for Differenceb
							Lower Bound	Upper Bound
Conventional	1	1	2	4,524*	1.096	0	2.262	6.786
		2	1	-4,524*	1.096	0	-6.786	-2.262
	2	1	2	1.734	1.139	0.141	-0.618	4.085
		2	1	-1.734	1.139	0.141	-4.085	0.618
Hypopressive	1	1	2	1.831	1.033	0.089	-0.302	3.963
		2	1	-1.831	1.033	0.089	-3.963	0.302
	2	1	2	3,430*	1.074	0.004	1.213	5.647
		2	1	-3,430*	1.074	0.004	-5.647	-1.213
Based on estimated marginal means
*. The mean difference is significant at the ,05 level.
b. Adjustment for multiple comparisons: Bonferroni.
Multivariate Tests
Group			Value	F	Hypothesis df	Error df	Sig.	Partial Eta Squared
Conventional	1	Pillai's trace	0.415	17,042a	1	24	0	0.415
		Wilks' lambda	0.585	17,042a	1	24	0	0.415
		Hotelling's trace	0.71	17,042a	1	24	0	0.415
		Roy's largest root	0.71	17,042a	1	24	0	0.415
	2	Pillai's trace	0.088	2,315a	1	24	0.141	0.088
		Wilks' lambda	0.912	2,315a	1	24	0.141	0.088
		Hotelling's trace	0.096	2,315a	1	24	0.141	0.088
		Roy's largest root	0.096	2,315a	1	24	0.141	0.088
Hypopressive	1	Pillai's trace	0.116	3,139a	1	24	0.089	0.116
		Wilks' lambda	0.884	3,139a	1	24	0.089	0.116
		Hotelling's trace	0.131	3,139a	1	24	0.089	0.116
		Roy's largest root	0.131	3,139a	1	24	0.089	0.116
	2	Pillai's trace	0.298	10,195a	1	24	0.004	0.298
		Wilks' lambda	0.702	10,195a	1	24	0.004	0.298
		Hotelling's trace	0.425	10,195a	1	24	0.004	0.298
		Roy's largest root	0.425	10,195a	1	24	0.004	0.298
Each F tests the multivariate simple effects of Moment within each level combination of the other effects shown. These tests are based on the linearly independent pairwise comparisons among the estimated marginal means.
a. Exact statistic
27. Parity * Moment * Condition
Estimates
Measure:	MEASURE_1
Parity			Mean	Std. Error	95% Confidence Interval
					Lower Bound	Upper Bound
Primiparous	1	1	20.633	1.448	17.644	23.622
		2	17.85	1.61	14.528	21.172
	2	1	18.432	1.194	15.967	20.896
		2	17.069	1.466	14.043	20.095
Multiparous	1	1	22.368	2.114	18.004	26.732
		2	22.564	2.35	17.714	27.415
	2	1	18.215	1.743	14.616	21.813
		2	18.182	2.141	13.764	22.6
Pairwise Comparisons
Measure:	MEASURE_1
Parity				Mean Difference (I-J)	Std. Error	Sig.b	95% Confidence Interval for Differenceb
							Lower Bound	Upper Bound
Primiparous	1	1	2	2,201*	0.851	0.016	0.445	3.958
		2	1	-2,201*	0.851	0.016	-3.958	-0.445
	2	1	2	0.781	0.885	0.386	-1.045	2.608
		2	1	-0.781	0.885	0.386	-2.608	1.045
Multiparous	1	1	2	4,154*	1.243	0.003	1.589	6.719
		2	1	-4,154*	1.243	0.003	-6.719	-1.589
	2	1	2	4,382*	1.292	0.002	1.716	7.048
		2	1	-4,382*	1.292	0.002	-7.048	-1.716
Based on estimated marginal means
*. The mean difference is significant at the ,05 level.
b. Adjustment for multiple comparisons: Bonferroni.
Multivariate Tests
Parity			Value	F	Hypothesis df	Error df	Sig.	Partial Eta Squared
Primiparous	1	Pillai's trace	0.218	6,688a	1	24	0.016	0.218
		Wilks' lambda	0.782	6,688a	1	24	0.016	0.218
		Hotelling's trace	0.279	6,688a	1	24	0.016	0.218
		Roy's largest root	0.279	6,688a	1	24	0.016	0.218
	2	Pillai's trace	0.031	,780a	1	24	0.386	0.031
		Wilks' lambda	0.969	,780a	1	24	0.386	0.031
		Hotelling's trace	0.032	,780a	1	24	0.386	0.031
		Roy's largest root	0.032	,780a	1	24	0.386	0.031
Multiparous	1	Pillai's trace	0.318	11,172a	1	24	0.003	0.318
		Wilks' lambda	0.682	11,172a	1	24	0.003	0.318
		Hotelling's trace	0.466	11,172a	1	24	0.003	0.318
		Roy's largest root	0.466	11,172a	1	24	0.003	0.318
	2	Pillai's trace	0.324	11,506a	1	24	0.002	0.324
		Wilks' lambda	0.676	11,506a	1	24	0.002	0.324
		Hotelling's trace	0.479	11,506a	1	24	0.002	0.324
		Roy's largest root	0.479	11,506a	1	24	0.002	0.324
Each F tests the multivariate simple effects of Moment within each level combination of the other effects shown. These tests are based on the linearly independent pairwise comparisons among the estimated marginal means.
a. Exact statistic
28. Parity * Moment * Condition
Estimates
Measure:	MEASURE_1
Parity			Mean	Std. Error	95% Confidence Interval
					Lower Bound	Upper Bound
Primiparous	1	1	20.633	1.448	17.644	23.622
		2	17.85	1.61	14.528	21.172
	2	1	18.432	1.194	15.967	20.896
		2	17.069	1.466	14.043	20.095
Multiparous	1	1	22.368	2.114	18.004	26.732
		2	22.564	2.35	17.714	27.415
	2	1	18.215	1.743	14.616	21.813
		2	18.182	2.141	13.764	22.6
Pairwise Comparisons
Measure:	MEASURE_1
Parity				Mean Difference (I-J)	Std. Error	Sig.b	95% Confidence Interval for Differenceb
							Lower Bound	Upper Bound
Primiparous	1	1	2	2,783*	0.499	0	1.753	3.812
		2	1	-2,783*	0.499	0	-3.812	-1.753
	2	1	2	1.363	0.865	0.128	-0.421	3.147
		2	1	-1.363	0.865	0.128	-3.147	0.421
Multiparous	1	1	2	-0.196	0.728	0.79	-1.699	1.307
		2	1	0.196	0.728	0.79	-1.307	1.699
	2	1	2	0.032	1.262	0.98	-2.573	2.637
		2	1	-0.032	1.262	0.98	-2.637	2.573
Based on estimated marginal means
*. The mean difference is significant at the ,05 level.
b. Adjustment for multiple comparisons: Bonferroni.
Multivariate Tests
Parity			Value	F	Hypothesis df	Error df	Sig.	Partial Eta Squared
Primiparous	1	Pillai's trace	0.565	31,136a	1	24	0	0.565
		Wilks' lambda	0.435	31,136a	1	24	0	0.565
		Hotelling's trace	1.297	31,136a	1	24	0	0.565
		Roy's largest root	1.297	31,136a	1	24	0	0.565
	2	Pillai's trace	0.094	2,485a	1	24	0.128	0.094
		Wilks' lambda	0.906	2,485a	1	24	0.128	0.094
		Hotelling's trace	0.104	2,485a	1	24	0.128	0.094
		Roy's largest root	0.104	2,485a	1	24	0.128	0.094
Multiparous	1	Pillai's trace	0.003	,073a	1	24	0.79	0.003
		Wilks' lambda	0.997	,073a	1	24	0.79	0.003
		Hotelling's trace	0.003	,073a	1	24	0.79	0.003
		Roy's largest root	0.003	,073a	1	24	0.79	0.003
	2	Pillai's trace	0	,001a	1	24	0.98	0
		Wilks' lambda	1	,001a	1	24	0.98	0
		Hotelling's trace	0	,001a	1	24	0.98	0
		Roy's largest root	0	,001a	1	24	0.98	0
Each F tests the multivariate simple effects of Condition within each level combination of the other effects shown. These tests are based on the linearly independent pairwise comparisons among the estimated marginal means.
a. Exact statistic

## Sheet: Summary
1. Study Design		2. Descriptive Statistics							ABOVE UMBILICUS - 5 cm (AB5)									ABOVE UMBILICUS - 2 cm (AB2)
Within-Subjects Factors		Group	Parity	Mean	Std. Deviation	N			Multivariate Tests									Multivariate Tests
Measure (Dependent Variable):		Conventional	Primiparous	23.93	6.15	10			Effect	Test	Value	F	Hypothesis df	Error df	Sig.	Partial Eta Squared		Effect	Test	Value	F	Hypothesis df	Error df	Sig.	Partial Eta Squared
IRD_M1.RT, IRD_M2.RT			Multiparous	19.07	6.58	4			Moment	Pillai's Trace	0.47	21.287	1	24	0	0.47		Moment	Pillai's Trace	0.294	10,017b	1	24	0.004	0.294
IRD_M1.AC, IRD_M2.AC		Hypopressive	Primiparous	20.84	5.54	9				Wilks' Lambda	0.53	21.287	1	24	0	0.47			Wilks' Lambda	0.706	10,017b	1	24	0.004	0.294
Moments:			Multiparous	20.80	4.36	5				Hotelling's Trace	0.887	21.287	1	24	0	0.47			Hotelling's Trace	0.417	10,017b	1	24	0.004	0.294
1: Baseline										Roy's Largest Root	0.887	21.287	1	24	0	0.47			Roy's Largest Root	0.417	10,017b	1	24	0.004	0.294
2: Post-intervention									Moment * Group	Pillai's Trace	0.007	0.160	1	24	0.693	0.007		Moment * Group	Pillai's Trace	0.091	2,411b	1	24	0.134	0.091
										Wilks' Lambda	0.993	0.160	1	24	0.693	0.007			Wilks' Lambda	0.909	2,411b	1	24	0.134	0.091
Between-Subjects Factors										Hotelling's Trace	0.007	0.160	1	24	0.693	0.007			Hotelling's Trace	0.1	2,411b	1	24	0.134	0.091
Group:										Roy's Largest Root	0.007	0.160	1	24	0.693	0.007			Roy's Largest Root	0.1	2,411b	1	24	0.134	0.091
1: Conventional (n = 14)									Moment * Parity	Pillai's Trace	0.171	4.948	1	24	0.036	0.171		Moment * Parity	Pillai's Trace	0	,005b	1	24	0.946	0
2: Hypopressive (n = 14)										Wilks' Lambda	0.829	4.948	1	24	0.036	0.171			Wilks' Lambda	1	,005b	1	24	0.946	0
Parity:										Hotelling's Trace	0.206	4.948	1	24	0.036	0.171			Hotelling's Trace	0	,005b	1	24	0.946	0
1: Primiparous (n = 19)										Roy's Largest Root	0.206	4.948	1	24	0.036	0.171			Roy's Largest Root	0	,005b	1	24	0.946	0
2: Multiparous (n = 9)									Moment * Group * Parity	Pillai's Trace	0	0.012	1	24	0.915	0		Moment * Group * Parity	Pillai's Trace	0.043	1,091b	1	24	0.307	0.043
										Wilks' Lambda	1	0.012	1	24	0.915	0			Wilks' Lambda	0.957	1,091b	1	24	0.307	0.043
										Hotelling's Trace	0	0.012	1	24	0.915	0			Hotelling's Trace	0.045	1,091b	1	24	0.307	0.043
										Roy's Largest Root	0	0.012	1	24	0.915	0			Roy's Largest Root	0.045	1,091b	1	24	0.307	0.043
									Condition	Pillai's Trace	0.179	5.232	1	24	0.031	0.179		Condition	Pillai's Trace	0.135	3,743b	1	24	0.065	0.135
										Wilks' Lambda	0.821	5.232	1	24	0.031	0.179			Wilks' Lambda	0.865	3,743b	1	24	0.065	0.135
										Hotelling's Trace	0.218	5.232	1	24	0.031	0.179			Hotelling's Trace	0.156	3,743b	1	24	0.065	0.135
										Roy's Largest Root	0.218	5.232	1	24	0.031	0.179			Roy's Largest Root	0.156	3,743b	1	24	0.065	0.135
									Condition * Group	Pillai's Trace	0.044	1.099	1	24	0.305	0.044		Condition * Group	Pillai's Trace	0.065	1,679b	1	24	0.207	0.065
										Wilks' Lambda	0.956	1.099	1	24	0.305	0.044			Wilks' Lambda	0.935	1,679b	1	24	0.207	0.065
										Hotelling's Trace	0.046	1.099	1	24	0.305	0.044			Hotelling's Trace	0.07	1,679b	1	24	0.207	0.065
										Roy's Largest Root	0.046	1.099	1	24	0.305	0.044			Roy's Largest Root	0.07	1,679b	1	24	0.207	0.065
									Condition * Parity	Pillai's Trace	0.203	6.129	1	24	0.021	0.203		Condition * Parity	Pillai's Trace	0.136	3,763b	1	24	0.064	0.136
										Wilks' Lambda	0.797	6.129	1	24	0.021	0.203			Wilks' Lambda	0.864	3,763b	1	24	0.064	0.136
										Hotelling's Trace	0.255	6.129	1	24	0.021	0.203			Hotelling's Trace	0.157	3,763b	1	24	0.064	0.136
										Roy's Largest Root	0.255	6.129	1	24	0.021	0.203			Roy's Largest Root	0.157	3,763b	1	24	0.064	0.136
									Condition * Group * Parity	Pillai's Trace	0.04	0.988	1	24	0.33	0.04		Condition * Group * Parity	Pillai's Trace	0.267	8,755b	1	24	0.007	0.267
										Wilks' Lambda	0.96	0.988	1	24	0.33	0.04			Wilks' Lambda	0.733	8,755b	1	24	0.007	0.267
										Hotelling's Trace	0.041	0.988	1	24	0.33	0.04			Hotelling's Trace	0.365	8,755b	1	24	0.007	0.267
										Roy's Largest Root	0.041	0.988	1	24	0.33	0.04			Roy's Largest Root	0.365	8,755b	1	24	0.007	0.267
									Moment * Condition	Pillai's Trace	0.018	0.442	1	24	0.512	0.018		Moment * Condition	Pillai's Trace	0.002	,038b	1	24	0.848	0.002
										Wilks' Lambda	0.982	0.442	1	24	0.512	0.018			Wilks' Lambda	0.998	,038b	1	24	0.848	0.002
										Hotelling's Trace	0.018	0.442	1	24	0.512	0.018			Hotelling's Trace	0.002	,038b	1	24	0.848	0.002
										Roy's Largest Root	0.018	0.442	1	24	0.512	0.018			Roy's Largest Root	0.002	,038b	1	24	0.848	0.002
									Moment * Condition * Group	Pillai's Trace	0.2	6.006	1	24	0.022	0.2		Moment * Condition * Group	Pillai's Trace	0	,002b	1	24	0.963	0
										Wilks' Lambda	0.8	6.006	1	24	0.022	0.2			Wilks' Lambda	1	,002b	1	24	0.963	0
										Hotelling's Trace	0.25	6.006	1	24	0.022	0.2			Hotelling's Trace	0	,002b	1	24	0.963	0
										Roy's Largest Root	0.25	6.006	1	24	0.022	0.2			Roy's Largest Root	0	,002b	1	24	0.963	0
									Moment * Condition * Parity	Pillai's Trace	0.034	0.847	1	24	0.367	0.034		Moment * Condition * Parity	Pillai's Trace	0.003	,079b	1	24	0.781	0.003
										Wilks' Lambda	0.966	0.847	1	24	0.367	0.034			Wilks' Lambda	0.997	,079b	1	24	0.781	0.003
										Hotelling's Trace	0.035	0.847	1	24	0.367	0.034			Hotelling's Trace	0.003	,079b	1	24	0.781	0.003
										Roy's Largest Root	0.035	0.847	1	24	0.367	0.034			Roy's Largest Root	0.003	,079b	1	24	0.781	0.003
									Moment * Condition * Group * Parity	Pillai's Trace	0.072	1.863	1	24	0.185	0.072		Moment * Condition * Group * Parity	Pillai's Trace	0.001	,021b	1	24	0.886	0.001
										Wilks' Lambda	0.928	1.863	1	24	0.185	0.072			Wilks' Lambda	0.999	,021b	1	24	0.886	0.001
										Hotelling's Trace	0.078	1.863	1	24	0.185				Hotelling's Trace	0.001	,021b	1	24	0.886	0.001
									Sphericity and Model Assumptions									Sphericity and Model Assumptions
									Measure:	MEASURE_1								Measure:	MEASURE_1
									Within Subjects Effect	Mauchly's W	Approx. Chi-Square	df	Sig.	Epsilonb				Within Subjects Effect	Mauchly's W	Approx. Chi-Square	df	Sig.	Epsilonb
														Greenhouse-Geisser	Huynh-Feldt	Lower-bound							Greenhouse-Geisser	Huynh-Feldt	Lower-bound
									Moment	1	0	0		1	1	1		Moment	1	0	0		1	1	1
									Condition	1	0	0		1	1	1		Condition	1	0	0		1	1	1
									Moment * Condition	1	0	0		1	1	1		Moment * Condition	1	0	0		1	1	1
									Tests the null hypothesis that the error covariance matrix of the orthonormalized transformed dependent variables is proportional to an identity matrix.									Tests the null hypothesis that the error covariance matrix of the orthonormalized transformed dependent variables is proportional to an identity matrix.
									Tests of Within-Subjects Effects									Tests of Within-Subjects Effects
									Measure:	MEASURE_1								Measure:	MEASURE_1
									Source		Type III Sum of Squares	df	Mean Square	F	Sig.	Partial Eta Squared		Source		Type III Sum of Squares	df	Mean Square	F	Sig.	Partial Eta Squared
									Moment	Sphericity Assumed	200.687	1	200.687	21.287	0	0.47		Moment	Sphericity Assumed	226.185	1	226.185	10.017	0.004	0.294
										Greenhouse-Geisser	200.687	1	200.687	21.287	0	0.47			Greenhouse-Geisser	226.185	1	226.185	10.017	0.004	0.294
										Huynh-Feldt	200.687	1	200.687	21.287	0	0.47			Huynh-Feldt	226.185	1	226.185	10.017	0.004	0.294
										Lower-bound	200.687	1	200.687	21.287	0	0.47			Lower-bound	226.185	1	226.185	10.017	0.004	0.294
									Moment * Group	Sphericity Assumed	1.505	1	1.505	0.16	0.693	0.007		Moment * Group	Sphericity Assumed	54.432	1	54.432	2.411	0.134	0.091
										Greenhouse-Geisser	1.505	1	1.505	0.16	0.693	0.007			Greenhouse-Geisser	54.432	1	54.432	2.411	0.134	0.091
										Huynh-Feldt	1.505	1	1.505	0.16	0.693	0.007			Huynh-Feldt	54.432	1	54.432	2.411	0.134	0.091
										Lower-bound	1.505	1	1.505	0.16	0.693	0.007			Lower-bound	54.432	1	54.432	2.411	0.134	0.091
									Moment * Parity	Sphericity Assumed	46.646	1	46.646	4.948	0.036	0.171		Moment * Parity	Sphericity Assumed	0.107	1	0.107	0.005	0.946	0
										Greenhouse-Geisser	46.646	1	46.646	4.948	0.036	0.171			Greenhouse-Geisser	0.107	1	0.107	0.005	0.946	0
										Huynh-Feldt	46.646	1	46.646	4.948	0.036	0.171			Huynh-Feldt	0.107	1	0.107	0.005	0.946	0
										Lower-bound	46.646	1	46.646	4.948	0.036	0.171			Lower-bound	0.107	1	0.107	0.005	0.946	0
									Moment * Group * Parity	Sphericity Assumed	0.111	1	0.111	0.012	0.915	0		Moment * Group * Parity	Sphericity Assumed	24.632	1	24.632	1.091	0.307	0.043
										Greenhouse-Geisser	0.111	1	0.111	0.012	0.915	0			Greenhouse-Geisser	24.632	1	24.632	1.091	0.307	0.043
										Huynh-Feldt	0.111	1	0.111	0.012	0.915	0			Huynh-Feldt	24.632	1	24.632	1.091	0.307	0.043
										Lower-bound	0.111	1	0.111	0.012	0.915	0			Lower-bound	24.632	1	24.632	1.091	0.307	0.043
									Error(Moment)	Sphericity Assumed	226.269	24	9.428					Error(Moment)	Sphericity Assumed	541.914	24	22.58
										Greenhouse-Geisser	226.269	24	9.428						Greenhouse-Geisser	541.914	24	22.58
										Huynh-Feldt	226.269	24	9.428						Huynh-Feldt	541.914	24	22.58
										Lower-bound	226.269	24	9.428						Lower-bound	541.914	24	22.58
									Condition	Sphericity Assumed	23.98	1	23.98	5.232	0.031	0.179		Condition	Sphericity Assumed	29.355	1	29.355	3.743	0.065	0.135
										Greenhouse-Geisser	23.98	1	23.98	5.232	0.031	0.179			Greenhouse-Geisser	29.355	1	29.355	3.743	0.065	0.135
										Huynh-Feldt	23.98	1	23.98	5.232	0.031	0.179			Huynh-Feldt	29.355	1	29.355	3.743	0.065	0.135
										Lower-bound	23.98	1	23.98	5.232	0.031	0.179			Lower-bound	29.355	1	29.355	3.743	0.065	0.135
									Condition * Group	Sphericity Assumed	5.037	1	5.037	1.099	0.305	0.044		Condition * Group	Sphericity Assumed	13.171	1	13.171	1.679	0.207	0.065
										Greenhouse-Geisser	5.037	1	5.037	1.099	0.305	0.044			Greenhouse-Geisser	13.171	1	13.171	1.679	0.207	0.065
										Huynh-Feldt	5.037	1	5.037	1.099	0.305	0.044			Huynh-Feldt	13.171	1	13.171	1.679	0.207	0.065
										Lower-bound	5.037	1	5.037	1.099	0.305	0.044			Lower-bound	13.171	1	13.171	1.679	0.207	0.065
									Condition * Parity	Sphericity Assumed	28.088	1	28.088	6.129	0.021	0.203		Condition * Parity	Sphericity Assumed	29.512	1	29.512	3.763	0.064	0.136
										Greenhouse-Geisser	28.088	1	28.088	6.129	0.021	0.203			Greenhouse-Geisser	29.512	1	29.512	3.763	0.064	0.136
										Huynh-Feldt	28.088	1	28.088	6.129	0.021	0.203			Huynh-Feldt	29.512	1	29.512	3.763	0.064	0.136
										Lower-bound	28.088	1	28.088	6.129	0.021	0.203			Lower-bound	29.512	1	29.512	3.763	0.064	0.136
									Condition * Group * Parity	Sphericity Assumed	4.527	1	4.527	0.988	0.33	0.04		Condition * Group * Parity	Sphericity Assumed	68.668	1	68.668	8.755	0.007	0.267
										Greenhouse-Geisser	4.527	1	4.527	0.988	0.33	0.04			Greenhouse-Geisser	68.668	1	68.668	8.755	0.007	0.267
										Huynh-Feldt	4.527	1	4.527	0.988	0.33	0.04			Huynh-Feldt	68.668	1	68.668	8.755	0.007	0.267
										Lower-bound	4.527	1	4.527	0.988	0.33	0.04			Lower-bound	68.668	1	68.668	8.755	0.007	0.267
									Error(Condition)	Sphericity Assumed	109.99	24	4.583					Error(Condition)	Sphericity Assumed	188.228	24	7.843
										Greenhouse-Geisser	109.99	24	4.583						Greenhouse-Geisser	188.228	24	7.843
										Huynh-Feldt	109.99	24	4.583						Huynh-Feldt	188.228	24	7.843
										Lower-bound	109.99	24	4.583						Lower-bound	188.228	24	7.843
									Moment * Condition	Sphericity Assumed	2.147	1	2.147	0.442	0.512	0.018		Moment * Condition	Sphericity Assumed	0.103	1	0.103	0.038	0.848	0.002
										Greenhouse-Geisser	2.147	1	2.147	0.442	0.512	0.018			Greenhouse-Geisser	0.103	1	0.103	0.038	0.848	0.002
										Huynh-Feldt	2.147	1	2.147	0.442	0.512	0.018			Huynh-Feldt	0.103	1	0.103	0.038	0.848	0.002
										Lower-bound	2.147	1	2.147	0.442	0.512	0.018			Lower-bound	0.103	1	0.103	0.038	0.848	0.002
									Moment * Condition * Group	Sphericity Assumed	29.148	1	29.148	6.006	0.022	0.2		Moment * Condition * Group	Sphericity Assumed	0.006	1	0.006	0.002	0.963	0
										Greenhouse-Geisser	29.148	1	29.148	6.006	0.022	0.2			Greenhouse-Geisser	0.006	1	0.006	0.002	0.963	0
										Huynh-Feldt	29.148	1	29.148	6.006	0.022	0.2			Huynh-Feldt	0.006	1	0.006	0.002	0.963	0
										Lower-bound	29.148	1	29.148	6.006	0.022	0.2			Lower-bound	0.006	1	0.006	0.002	0.963	0
									Moment * Condition * Parity	Sphericity Assumed	4.11	1	4.11	0.847	0.367	0.034		Moment * Condition * Parity	Sphericity Assumed	0.216	1	0.216	0.079	0.781	0.003
										Greenhouse-Geisser	4.11	1	4.11	0.847	0.367	0.034			Greenhouse-Geisser	0.216	1	0.216	0.079	0.781	0.003
										Huynh-Feldt	4.11	1	4.11	0.847	0.367	0.034			Huynh-Feldt	0.216	1	0.216	0.079	0.781	0.003
										Lower-bound	4.11	1	4.11	0.847	0.367	0.034			Lower-bound	0.216	1	0.216	0.079	0.781	0.003
									Moment * Condition * Group * Parity	Sphericity Assumed	9.042	1	9.042	1.863	0.185	0.072		Moment * Condition * Group * Parity	Sphericity Assumed	0.058	1	0.058	0.021	0.886	0.001
										Greenhouse-Geisser	9.042	1	9.042	1.863	0.185	0.072			Greenhouse-Geisser	0.058	1	0.058	0.021	0.886	0.001
										Huynh-Feldt	9.042	1	9.042	1.863	0.185	0.072			Huynh-Feldt	0.058	1	0.058	0.021	0.886	0.001
										Lower-bound	9.042	1	9.042	1.863	0.185	0.072			Lower-bound	0.058	1	0.058	0.021	0.886	0.001
									Error(Moment*Condition)	Sphericity Assumed	116.481	24	4.853					Error(Moment*Condition)	Sphericity Assumed	65.669	24	2.736
										Greenhouse-Geisser	116.481	24	4.853						Greenhouse-Geisser	65.669	24	2.736
										Huynh-Feldt	116.481	24	4.853						Huynh-Feldt	65.669	24	2.736
										Lower-bound	116.481	24	4.853						Lower-bound	65.669	24	2.736
									Tests of Between-Subjects Effects									Tests of Between-Subjects Effects
									Measure:	MEASURE_1								Measure:	MEASURE_1
									Transformed Variable:	Average								Transformed Variable:	Average
									Source	Type III Sum of Squares	df	Mean Square	F	Sig.	Partial Eta Squared			Source	Type III Sum of Squares	df	Mean Square	F	Sig.	Partial Eta Squared
									Intercept	36487.3	1	36487.3	264.936	0	0.917			Intercept	39559.4	1	39559.4	449.952	0	0.949
									Group	93.164	1	93.164	0.676	0.419	0.027			Group	0.093	1	0.093	0.001	0.974	0
									Parity	81.616	1	81.616	0.593	0.449	0.024			Parity	34.022	1	34.022	0.387	0.54	0.016
									Group * Parity	0.127	1	0.127	0.001	0.976	0			Group * Parity	77.129	1	77.129	0.877	0.358	0.035
									Error	3305.31	24	137.721						Error	2110.06	24	87.919
									Estimated Marginal Means									Estimated Marginal Means
									1. Moment (MEASURE_1)									1. Moment (MEASURE_1)
									Moment	Mean	Std. Error	95% Confidence Interval	Pairwise Comparisons (Mean Difference)					Moment	Mean	Std. Error	95% Confidence Interval	Pairwise Comparisons (Mean Difference)
									1	20.854	1.337	18.095, 23.613	1 vs. 2: 2.880* (p = 0.000)					1	21.743	1.121	19.431, 24.056	1 vs. 2: 3.057* (p = 0.004)
									2	17.974	1.120	15.664, 20.285	2 vs. 1: -2.880* (p = 0.000)					2	18.686	1.013	16.595, 20.778	2 vs. 1: -3.057* (p = 0.004)
									Multivariate Tests (Moment)									Multivariate Tests (Moment):
																		Pillai’s Trace: 0.294, F = 10.017, p = 0.004, Partial Eta Squared = 0.294 (significant)
									Test	Value	F	Hypothesis df	Error df	p	Partial Eta Squared
									Pillai’s Trace	0.47	21.287	1	24	0.000	0.47
									Wilks' Lambda	0.53	21.287	1	24	0.000	0.47
									Hotelling's Trace	0.887	21.287	1	24	0.000	0.47			2. Group * Parity * Condition (MEASURE_1)
									Roy's Largest Root	0.887	21.287	1	24	0.000	0.47
																		Group	Parity	Condition	Mean	Std. Error	95% Confidence Interval
																		Conventional	Primiparous	1	22.144	1.497	19.055, 25.234
									2. Condition (MEASURE_1)											2	21.195	1.596	17.9, 24.489
																			Multiparous	1	16.385	2.367	11.5, 21.269
									Condition	Mean	Std. Error	95% Confidence Interval	Pairwise Comparisons (Mean Difference)							2	21.012	2.524	15.804, 26.221
									1	19.912	1.112	17.616, 22.208	1 vs. 2: 0.995* (p = 0.031)					Hypopressive	Primiparous	1	19.474	1.578	16.218, 22.731
									2	18.916	1.305	16.223, 21.609	2 vs. 1: -0.995* (p = 0.031)							2	20.418	1.682	16.946, 23.89
																			Multiparous	1	20.654	2.117	16.285, 25.023
									Multivariate Tests (Condition)											2	20.437	2.257	15.779, 25.096
									Test	Value	F	Hypothesis df	Error df	p	Partial Eta Squared			Pairwise Comparisons:
									Pillai’s Trace	0.179	5.232	1	24	0.031	0.179			Conventional Group:
									Wilks' Lambda	0.821	5.232	1	24	0.031	0.179			Primiparous: No significant difference between 1 vs. 2
									Hotelling's Trace	0.218	5.232	1	24	0.031	0.179			Multiparous: 1 vs. 2: -4.628* (p = 0.003)
									Roy's Largest Root	0.218	5.232	1	24	0.031	0.179			Hypopressive Group:
																		Primiparous: No significant difference between 1 vs. 2
																		Multiparous: No significant difference between 1 vs. 2
									3. Parity * Moment (MEASURE_1)
																		Multivariate Tests (Group):
									Parity	Moment	Mean	Std. Error	95% Confidence Interval	Pairwise Comparisons (Mean Difference)				Conventional - Multiparous: Pillai’s Trace = 0.313, F = 10.923, p = 0.003, Partial Eta Squared = 0.313 (significant)
									Primiparous	1	19.242	1.511	16.124, 22.359	1 vs. 2: 1.491* (p = 0.045)
										2	17.750	1.265	15.139, 20.362	2 vs. 1: -1.491* (p = 0.045)
									Multiparous	1	22.466	2.206	17.914, 27.018	1 vs. 2: 4.268* (p = 0.000)
										2	18.198	1.847	14.386, 22.011	2 vs. 1: -4.268* (p = 0.000)				3. Parity * Moment * Condition (MEASURE_1)
									Multivariate Tests (Parity * Moment)									Parity	Moment	Condition	Mean	Std. Error	95% Confidence Interval
																		Primiparous	1	1	22.386	1.32	19.662, 25.109
									Parity	Test	Value	F	Hypothesis df	Error df	p	Partial Eta Squared				2	22.353	1.348	19.572, 25.135
									Primiparous	Pillai’s Trace	0.157	4.470	1	24	0.045	0.157			2	1	19.233	1.16	16.839, 21.627
										Wilks' Lambda	0.843	4.470	1	24	0.045	0.157				2	19.259	1.219	16.742, 21.776
										Hotelling's Trace	0.186	4.470	1	24	0.045	0.157		Multiparous	1	1	19.935	1.927	15.958, 23.911
										Roy's Largest Root	0.186	4.470	1	24	0.045	0.157				2	22.3	1.967	18.24, 26.361
									Multiparous	Pillai’s Trace	0.417	17.174	1	24	0.000	0.417			2	1	17.104	1.694	13.608, 20.6
										Wilks' Lambda	0.583	17.174	1	24	0.000	0.417				2	19.15	1.78	15.475, 22.824
										Hotelling's Trace	0.716	17.174	1	24	0.000	0.417
										Roy's Largest Root	0.716	17.174	1	24	0.000	0.417		Pairwise Comparisons:
																		Primiparous:
									Parity	Moment	Mean	Std. Error	95% Confidence Interval	Lower Bound	Upper Bound			1 vs. 2: 3.153* (p = 0.015)
									Primiparous	1	19.242	1.511	16.124 - 22.359	16.124	22.359			1 vs. 2: 3.094* (p = 0.01)
									Primiparous	2	17.750	1.265	15.139 - 20.362	15.139	20.362			Multiparous:
									Multiparous	1	22.466	2.206	17.914 - 27.018	17.914	27.018			1 vs. 2: 2.831 (p = 0.12)
									Multiparous	2	18.198	1.847	14.386 - 22.011	14.386	22.011			2 vs. 1: -2.046* (p = 0.04)
									Pairwise Comparisons									Multivariate Tests (Parity):
																		Primiparous (Moment 1): Pillai’s Trace = 0.223, F = 6.883, p = 0.015, Partial Eta Squared = 0.223 (significant)
									Parity	Moment	Mean Difference (I-J)	Std. Error	Sig.	Lower Bound	Upper Bound			Multiparous (Moment 2): Pillai’s Trace = 0.164, F = 4.701, p = 0.04, Partial Eta Squared = 0.164 (significant)
									Primiparous	1 vs 2	1.491*	0.705	0.045	0.035	2.947
									Primiparous	2 vs 1	-1.491*	0.705	0.045	-2.947	-0.035
									Multiparous	1 vs 2	4.268*	1.030	0	2.142	6.393
									Multiparous	2 vs 1	-4.268*	1.030	0	-6.393	-2.142
									Multivariate Tests
									Parity	Value	F	Hypothesis df	Error df	Sig.	Partial Eta Squared
									Primiparous	Pillai's Trace	0.157	1	24	0.045	0.157
									Primiparous	Wilks' Lambda	0.843	1	24	0.045	0.157
									Primiparous	Hotelling's Trace	0.186	1	24	0.045	0.157
									Primiparous	Roy's Largest Root	0.186	1	24	0.045	0.157
									Multiparous	Pillai's Trace	0.417	1	24	0	0.417
									Multiparous	Wilks' Lambda	0.583	1	24	0	0.417
									Multiparous	Hotelling's Trace	0.716	1	24	0	0.417
									Multiparous	Roy's Largest Root	0.716	1	24	0	0.417
