# Supplementary material for: Effect of hypopressive and conventional abdominal exercises on postpartum diastasis recti: A randomized controlled trial
Source: PLoS One. 2024 Dec 12;19(12):e0314274. doi: 10.1371/journal.pone.0314274 (PMC11637234; doi:10.1371/journal.pone.0314274)
Supplement: S2 Data — (XLSX) [file pone.0314274.s006.xlsx]

## Sheet: sample characteris data 1
Case Processing Summary
	Cases
	Included		Excluded		Total
	N	Percent	N	Percent	N	Percent
Age	28	1	0	0	28	1
Increase of weight during pregnancy	28	1	0	0	28	1
Postpartum week	28	1	0	0	28	1
Pregnancy week (delivery)	28	1	0	0	28	1
Birth weight	28	1	0	0	28	1
Weight	28	1	0	0	28	1
Birth type	28	1	0	0	28	1
BMI	28	1	0	0	28	1
a. Birth type = Vaginal
Report
	Age	Increase of weight during pregnancy	Postpartum week	Pregnancy week (delivery)	Birth weight	Weight	Birth type	BMI
Mean	34.2143	19.5357	9.6071	39.6429	3461.36	69.8214	1	25.8286
N	28	28	28	28	28	28	28	28
Std. Deviation	3.66522	34.8031	2.37797	1.33927	395.467	10.3595	0	3.79969
	N	Mean	Std. Deviation	Std. Error Mean
Hypopressives group	14	35.0714	3.73063	0.99705
Conventional group	14	33.3571	3.52152	0.94117
Hypopressives group	14	9.7857	1.92867	0.51546
Conventional group	14	9.4286	2.82065	0.75385
Hypopressives group	14	39.6429	1.44686	0.38669
Conventional group	14	39.6429	1.27745	0.34141
Hypopressives group	14	3367.86	375.416	100.334
Conventional group	14	3554.86	406.267	108.579
Hypopressives group	14	67.9857	7.70004	2.05792
Conventional group	14	71.6571	12.5038	3.34177
Hypopressives group	14	25.0357	2.75949	0.7375
Conventional group	14	26.6214	4.58445	1.22525
Independent Samples Test
		Levene's Test for Equality of Variances		t-test for Equality of Means
		F	Sig.	t	df	Sig. (2-tailed)	Mean Difference	Std. Error Difference	95% Confidence Interval of the Difference
									Lower	Upper
Age	Equal variances assumed	0.183	0.673	1.25	26	0.222	1.71429	1.3711	-1.10404	4.53262
	Equal variances not assumed			1.25	25.914	0.222	1.71429	1.3711	-1.1045	4.53307
Postpartum week	Equal variances assumed	2.446	0.13	0.391	26	0.699	0.35714	0.91323	-1.52003	2.23431
	Equal variances not assumed			0.391	22.975	0.699	0.35714	0.91323	-1.53213	2.24641
Pregnancy week (delivery)	Equal variances assumed	3.76	0.063	0	26	1	0	0.51584	-1.06032	1.06032
	Equal variances not assumed			0	25.607	1	0	0.51584	-1.06112	1.06112
Birth weight	Equal variances assumed	0.041	0.841	-1.265	26	0.217	-187	147.839	-490.888	116.888
	Equal variances not assumed			-1.265	25.84	0.217	-187	147.839	-490.98	116.98
Weight	Equal variances assumed	6.647	0.016	-0.935	26	0.358	-3.67143	3.9246	-11.7386	4.3957
	Equal variances not assumed			-0.935	21.62	0.36	-3.67143	3.9246	-11.8188	4.47599
BMI	Equal variances assumed	10.024	0.004	-1.109	26	0.278	-1.58571	1.43008	-4.52529	1.35387
	Equal variances not assumed			-1.109	21.327	0.28	-1.58571	1.43008	-4.55696	1.38553
Statistics
		Perineal tear/ epysiotomy	Intrumental_delivery	Breastfeeding	Abdominal exercise before pregnancy
N	Valid	28	27	28	28
	Missing	0	1	0	0
a. Birth type = Vaginal
Frequency Table
Perineal tear/ epysiotomy
		Frequency	Percent	Valid Percent	Cumulative Percent
Valid	No	7	25	25	25
	Yes	21	75	75	100
	Total	28	100	100
a. Birth type = Vaginal
Intrumental_delivery
		Frequency	Percent	Valid Percent	Cumulative Percent
Valid	No	16	57.1	59.3	59.3
	Yes	11	39.3	40.7	100
	Total	27	96.4	100
Missing	System	1	3.6
Total		28	100
a. Birth type = Vaginal
Breastfeeding
		Frequency	Percent	Valid Percent	Cumulative Percent
Valid	No	9	32.1	32.1	32.1
	Yes	19	67.9	67.9	100
	Total	28	100	100
a. Birth type = Vaginal
Abdominal exercise before pregnancy
		Frequency	Percent	Valid Percent	Cumulative Percent
Valid	no	15	53.6	53.6	53.6
	Yes	13	46.4	46.4	100
	Total	28	100	100
a. Birth type = Vaginal
Abdominal exercise during pregnancy
		Frequency	Percent	Valid Percent	Cumulative Percent
Valid	no	20	71.4	71.4	71.4
	Yes	8	28.6	28.6	100
	Total	28	100	100

## Sheet: Summary
Descriptive Statistics
Parameter	Mean	Std. Deviation	N
Age	34.21	3.67	28
Increase of weight during pregnancy (kg)	19.54	34.80	28
Postpartum week	9.61	2.38	28
Pregnancy week (delivery)	39.64	1.34	28
Birth weight (g)	3461.36	395.47	28
Weight (kg)	69.82	10.36	28
Independent Samples Test
Parameter	Levene's Test (F)	Sig.	t	df	Sig. (2-tailed)
Age	0.183	0.673	1.25	26	0.222
Postpartum week	2.446	0.130	0.391	26	0.699
Pregnancy week (delivery)	3.76	0.063	0.00	26	1.000
Birth weight	0.041	0.841	-1.265	26	0.217
Weight	6.647	0.016	-0.935	26	0.358
BMI	10.024	0.004	-1.109	26	0.278
Frequency Table
Perineal Tear/Episiotomy
Response	Frequency	Percent	Valid Percent	Cumulative Percent
No	7	25.0%	25.0%	25.0%
Yes	21	75.0%	75.0%	100.0%
Total	28	100.0%	100.0%	-
Instrumental Delivery
Response	Frequency	Percent	Valid Percent	Cumulative Percent
No	16	57.1%	59.3%	59.3%
Yes	11	39.3%	40.7%	100.0%
Total	27	96.4%	100.0%	-
Missing	1	3.6%	-	-
Breastfeeding
Response	Frequency	Percent	Valid Percent	Cumulative Percent
No	9	32.1%	32.1%	32.1%
Yes	19	67.9%	67.9%	100.0%
Total	28	100.0%	100.0%	-
Group Comparisons
Group	Parameter	N	Mean	Std. Deviation	Std. Error Mean
Hypopressives Group	Age	14	35.07	3.73	0.997
Conventional Group	Age	14	33.36	3.52	0.941
Hypopressives Group	Postpartum Week	14	9.79	1.93	0.515
Conventional Group	Postpartum Week	14	9.43	2.82	0.754
Hypopressives Group	Birth Weight (g)	14	3367.86	375.42	100.33
Conventional Group	Birth Weight (g)	14	3554.86	406.27	108.58
